# Supplementary material for: No Increase in Response Rate by Adding a Web Response Option to a Postal Population Survey: A Randomized Trial
Source: J Med Internet Res. 2007 Dec 31;9(5):e40. doi: 10.2196/jmir.9.5.e40 (PMC2270416; doi:10.2196/jmir.9.5.e40)
Supplement: Supplementary file 1 [file jmir_v9i5e40_app1.zip]

Archive with 40 entries (37 files):
- innhold20040302/_private/
- innhold20040302/_private/form_results.csv
- innhold20040302/default.asp
- innhold20040302/deltakerinformasjon.asp
- innhold20040302/feil.asp
- innhold20040302/fpdb/
- innhold20040302/fpdb/svarside_11biometri.mdb
- innhold20040302/fpdb/valid.ldb
- innhold20040302/fpdb/valid.mdb
- innhold20040302/global.asa
- innhold20040302/images/
- innhold20040302/images/arrow2.gif
- innhold20040302/images/arrow3.gif
- innhold20040302/images/fhi_logo.gif
- innhold20040302/images/linjal1.gif
- innhold20040302/images/linjal10.gif
- innhold20040302/images/linjal11.gif
- innhold20040302/images/linjal2.gif
- innhold20040302/images/linjal3.gif
- innhold20040302/images/linjal4.gif
- innhold20040302/images/linjal5.gif
- innhold20040302/images/linjal6.gif
- innhold20040302/images/linjal7.gif
- innhold20040302/images/linjal8.gif
- innhold20040302/images/linjal9.gif
- innhold20040302/images/ugle1.gif
- innhold20040302/logonvalid.asp
- innhold20040302/passprotect.inc
- innhold20040302/svarside_10fysisk.asp
- innhold20040302/svarside_11biometri.asp
- innhold20040302/svarside_1luftvei.asp
- innhold20040302/svarside_2allergi.asp
- innhold20040302/svarside_3lungesykdom.asp
- innhold20040302/svarside_4andre.asp
- innhold20040302/svarside_5yrke.asp
- innhold20040302/svarside_6royk.asp
- innhold20040302/svarside_7utdannelse.asp
- innhold20040302/svarside_8sivil.asp
- innhold20040302/svarside_9internett.asp
- innhold20040302/takk.asp
