# Supplementary material for: No Increase in Response Rate by Adding a Web Response Option to a Postal Population Survey: A Randomized Trial
Source: J Med Internet Res. 2007 Dec 31;9(5):e40. doi: 10.2196/jmir.9.5.e40 (PMC2270416; doi:10.2196/jmir.9.5.e40)
Supplement: Supplementary file 1 [file jmir_v9i5e40_app1.zip › innhold20040302/default.asp]

<%@ Language=VBScript %> <html>

<head>
<meta http-equiv="Content-Language" content="no-bok">
<meta name="GENERATOR" content="Microsoft FrontPage 5.0">
<meta name="ProgId" content="FrontPage.Editor.Document">
<meta http-equiv="Content-Type" content="text/html; charset=windows-1252">
<title>Svarside</title>


<!--mstheme--><link rel="stylesheet" type="text/css" href="_themes/pixel/pixe1000.css"><meta name="Microsoft Theme" content="pixel 1000, default">
</head>

<body>

<h1><img src="images/ugle1.gif" border="0" width="100" height="100"><img src="images/fhi_logo.gif" border="0" width="309" height="61"></h1>
<h1>Svarside: undersøkelse om astma og allergi</h1>
<p>Velkommen til svarsiden for astma og allergi-undersøkelsen. Denne 
siden brukes av deg som har blitt bedt om å delta. Du har fått et brev i posten, 
og har valgt å svare på internett. Hvis du vil lese deltagerinformasjonen på nytt, klikk<a href="deltakerinformasjon.htm"> 
her.</a></p>
<h3>INSTRUKSJON</h3>
<p>Her kan du svare ved å fylle ut skjemaet på skjermen. Skjemaet består av 11 
sider. Tast først inn ditt ID-nummer. Svar så på hver side. Hvis du ikke kan 
svare, eller ikke vet, så la det stå åpent. </p>
<form method="POST" action="logonvalid.asp">
  <p>
  For å gå videre, tast inn brukerkode og PIN-kode. Disse finner du på skjemaet i øverste 
  høyre hjørne:</p>
  <table border="0" cellpadding="0" cellspacing="0" style="border-collapse: collapse" width="100%" id="AutoNumber1">
    <tr>
      <td width="27%">BRUKERKODE:&nbsp; </td>
      <td width="73%">
      <input type="text" name="brukernavn" size="7"></td>
    </tr>
    <tr>
      <td width="27%">PIN-KODE:</td>
      <td width="73%"><input type="text" name="pin" size="4"></td>
    </tr>
  </table>
  <p><input type="submit" value="Fortsett til spørreskjema" name="Handling"></p>
</form>

</body>

</html>
