# Supplementary material for: No Increase in Response Rate by Adding a Web Response Option to a Postal Population Survey: A Randomized Trial
Source: J Med Internet Res. 2007 Dec 31;9(5):e40. doi: 10.2196/jmir.9.5.e40 (PMC2270416; doi:10.2196/jmir.9.5.e40)
Supplement: Supplementary file 1 [file jmir_v9i5e40_app1.zip › innhold20040302/global.asa]

<SCRIPT LANGUAGE=VBScript RUNAT=Server>
Sub Application_OnStart
	'==FrontPage Generated - startspan==
	Dim FrontPage_UrlVars(2)
	'--Project Data Connection
		Application("valid_ConnectionString") = "DRIVER={Microsoft Access Driver (*.mdb)};DBQ=URL=fpdb/valid.mdb"
		FrontPage_UrlVars(0) = "valid_ConnectionString"
		Application("valid_ConnectionTimeout") = 15
		Application("valid_CommandTimeout") = 30
		Application("valid_CursorLocation") = 3
		Application("valid_RuntimeUserName") = ""
		Application("valid_RuntimePassword") = ""
	'--Project Data Connection
		Application("svarside_11biometri_ConnectionString") = "DRIVER={Microsoft Access Driver (*.mdb)};DBQ=URL=fpdb/svarside_11biometri.mdb"
		FrontPage_UrlVars(1) = "svarside_11biometri_ConnectionString"
		Application("svarside_11biometri_ConnectionTimeout") = 15
		Application("svarside_11biometri_CommandTimeout") = 30
		Application("svarside_11biometri_CursorLocation") = 3
		Application("svarside_11biometri_RuntimeUserName") = ""
		Application("svarside_11biometri_RuntimePassword") = ""
	'--
	Application("FrontPage_UrlVars") = FrontPage_UrlVars
	'==FrontPage Generated - endspan==
End Sub
Sub Session_OnStart
	FrontPage_StartSession '==FrontPage Generated==
	FrontPage_ConvertFromODBC '==FrontPage Generated==
End Sub
Sub FrontPage_StartSession
	On Error Resume Next
	if Len(Application("FrontPage_VRoot")) > 0 then Exit Sub
	
	sFile = "global.asa"
	sRootPath = Request.ServerVariables("APPL_PHYSICAL_PATH")
	if Left(sRootPath,1) = "/" then sSep = "/" else sSep = "\"
	if Right(sRootPath,1) <> sSep then sRootPath = sRootPath & sSep
	sRootPath = sRootPath & sFile
	
	' discover the VRoot for the current page;
	' walk back up VPath until we match VRoot
	Vroot = Request.ServerVariables("PATH_INFO")
	iCount = 0
	do while Len(Vroot) > 1
		idx = InStrRev(Vroot, "/")
		if idx > 0 then
			Vroot = Left(Vroot,idx)
		else
			' error; assume root web
			Vroot = "/"
		end if
		if Server.MapPath(Vroot & sFile) = sRootPath then exit do
		if Right(Vroot,1) = "/" then Vroot = Left(Vroot,Len(Vroot)-1)
		iCount = iCount + 1
		if iCount > 100 then
			' error; assume root web
			Vroot = "/"
			exit do
		end if
	loop
	' map all URL= attributes in _ConnectionString variables
	Application.Lock
	if Len(Application("FrontPage_VRoot")) = 0 then
		Application("FrontPage_VRoot") = Vroot
		UrlVarArray = Application("FrontPage_UrlVars")
		for i = 0 to UBound(UrlVarArray)
			if Len(UrlVarArray(i)) > 0 then FrontPage_MapUrl(UrlVarArray(i))
		next
	end if
	Application.Unlock
End Sub
Sub FrontPage_MapUrl(AppVarName)
	' convert URL attribute in conn string to absolute file location
	strVal = Application(AppVarName)
	strKey = "URL="
	idxStart = InStr(strVal, strKey)
	If idxStart = 0 Then Exit Sub
	strBefore = Left(strVal, idxStart - 1)
	idxStart = idxStart + Len(strKey)
	idxEnd = InStr(idxStart, strVal, ";")
	If idxEnd = 0 Then
		strAfter = ""
		strURL = Mid(strVal, idxStart)
	Else
		strAfter = ";" & Mid(strVal, idxEnd + 1)
		strURL = Mid(strVal, idxStart, idxEnd - idxStart)
	End If
	strOut = strBefore & Server.MapPath(Application("FrontPage_VRoot") & strURL) & strAfter
	Application(AppVarName) = strOut
End Sub
Sub FrontPage_ConvertFromODBC
	On Error Resume Next
	if Len(Application("ASP_OS")) > 0 then exit sub
	str = "_ConnectionString"
	slen = Len(str)
	set oKnown = Server.CreateObject("Scripting.Dictionary")
	oKnown.Add "DRIVER",""
	oKnown.Add "DBQ",""
	oKnown.Add "SERVER",""
	oKnown.Add "DATABASE",""
	oKnown.Add "UID",""
	oKnown.Add "PWD",""
	Application.Lock
	For each item in Application.Contents
		if UCase(Right(item,slen)) = UCase(str) then
			sName = Left(item,Len(item)-slen)
			sConn = Application(item)
			if InStr(LCase(sConn),"provider=") < 1 and Len(Application(sName & "_ConnectionTimeout"))>0 then
				sArr = Split(sConn,";")
				set oDict = Server.CreateObject("Scripting.Dictionary")
				bUnknown = False
				for i = 0 to UBound(sArr)
					s = sArr(i)
					idx = InStr(s,"=")
					sKey = UCase(Trim(Left(s,idx-1)))
					sVal = Trim(Mid(s,idx+1))
					oDict.Add sKey, sVal
					if Not oKnown.Exists(sKey) then bUnknown = True
				next
				if bUnknown = False and oDict.Exists("DRIVER") then
					sDrv = oDict.Item("DRIVER")
					sNew = ""
					if InStr(sDrv,"Microsoft Access") > 0 and oDict.Exists("DBQ") and not (oDict.Exists("UID") or oDict.Exists("PWD")) then
						sNew = "Provider=Microsoft.Jet.OLEDB.4.0;Data Source=" & oDict.Item("DBQ")
					elseif InStr(sDrv,"SQL Server") > 0 and oDict.Exists("SERVER") and oDict.Exists("DATABASE") then
						sNew = "Provider=SQLOLEDB;Data Source=" & oDict("SERVER") & ";Initial Catalog=" & oDict("DATABASE")
						if oDict.Exists("UID") then sNew = sNew & ";User ID=" & oDict("UID")
						if oDict.Exists("PWD") then sNew = sNew & ";Password=" & oDict("PWD")
					end if
					if sNew <> "" then
						Application(item) = sNew
					end if
				end if
				set oDict = Nothing
			end if
		end if
	Next
	Application.Unlock
	Set oKnown = Nothing
End Sub
</SCRIPT>
<head><title>Web Settings for Active Server Pages</title><html xmlns:mso="urn:schemas-microsoft-com:office:office" xmlns:msdt="uuid:C2F41010-65B3-11d1-A29F-00AA00C14882">
<!--[if gte mso 9]><xml>
<mso:CustomDocumentProperties>
<mso:connectionstatus msdt:dt="string">valid=1</mso:connectionstatus>
</mso:CustomDocumentProperties>
</xml><![endif]-->
</head>
