# Supplementary material for: No Increase in Response Rate by Adding a Web Response Option to a Postal Population Survey: A Randomized Trial
Source: J Med Internet Res. 2007 Dec 31;9(5):e40. doi: 10.2196/jmir.9.5.e40 (PMC2270416; doi:10.2196/jmir.9.5.e40)
Supplement: Supplementary file 1 [file jmir_v9i5e40_app1.zip › innhold20040302/passprotect.inc]

<%
'Modified from: 
'http://www.frontpagehowto.com/newpassword/default.asp
'First we check to see if the user is logged in
IF Session("pin") = "" Then
	Response.Redirect("default.asp")
End IF
%>
