# Supplementary material for: No Increase in Response Rate by Adding a Web Response Option to a Postal Population Survey: A Randomized Trial
Source: J Med Internet Res. 2007 Dec 31;9(5):e40. doi: 10.2196/jmir.9.5.e40 (PMC2270416; doi:10.2196/jmir.9.5.e40)
Supplement: Supplementary file 1 [file jmir_v9i5e40_app1.zip › innhold20040302/svarside_11biometri.asp]

<%
' FP_ASP ASP Automatically generated by a Frontpage Component. Do not Edit.

On Error Resume Next
Session("FP_OldCodePage") = Session.CodePage
Session("FP_OldLCID") = Session.LCID
Session.CodePage = 1252
Session.LCID = 1044
Err.Clear

strErrorUrl = "feil.asp"

If Request.ServerVariables("REQUEST_METHOD") = "POST" Then
If Request.Form("VTI-GROUP") = "0" Then
	Err.Clear

	Set fp_conn =  Server.CreateObject("ADODB.Connection")
	FP_DumpError strErrorUrl, "Cannot create connection"

	Set fp_rs = Server.CreateObject("ADODB.Recordset")
	FP_DumpError strErrorUrl, "Cannot create record set"

	fp_conn.Open Application("svarside_11biometri_ConnectionString")
	FP_DumpError strErrorUrl, "Cannot open database"

	fp_rs.Open "Results", fp_conn, 1, 3, 2 ' adOpenKeySet, adLockOptimistic, adCmdTable
	FP_DumpError strErrorUrl, "Cannot open record set"

	fp_rs.AddNew
	FP_DumpError strErrorUrl, "Cannot add new record set to the database"
	Dim arFormFields0(46)
	Dim arFormDBFields0(46)
	Dim arFormValues0(46)

	arFormFields0(0) = "TUNGP4"
	arFormDBFields0(0) = "TUNGP4"
	arFormValues0(0) = Request("TUNGP4")
	arFormFields0(1) = "EKSEM"
	arFormDBFields0(1) = "EKSEM"
	arFormValues0(1) = Request("EKSEM")
	arFormFields0(2) = "DAGBORTE"
	arFormDBFields0(2) = "DAGBORTE"
	arFormValues0(2) = Request("DAGBORTE")
	arFormFields0(3) = "EKSEMF"
	arFormDBFields0(3) = "EKSEMF"
	arFormValues0(3) = Request("EKSEMF")
	arFormFields0(4) = "FYSAKT2"
	arFormDBFields0(4) = "FYSAKT2"
	arFormValues0(4) = Request("FYSAKT2")
	arFormFields0(5) = "ASTMA"
	arFormDBFields0(5) = "ASTMA"
	arFormValues0(5) = Request("ASTMA")
	arFormFields0(6) = "OPPSPYTT"
	arFormDBFields0(6) = "OPPSPYTT"
	arFormValues0(6) = Request("OPPSPYTT")
	arFormFields0(7) = "ROYKSLUTT"
	arFormDBFields0(7) = "ROYKSLUTT"
	arFormValues0(7) = Request("ROYKSLUTT")
	arFormFields0(8) = "INTERNFREK"
	arFormDBFields0(8) = "INTERNFREK"
	arFormValues0(8) = Request("INTERNFREK")
	arFormFields0(9) = "brukernavn"
	arFormDBFields0(9) = "brukernavn"
	arFormValues0(9) = Request("brukernavn")
	arFormFields0(10) = "KRONHOSTE"
	arFormDBFields0(10) = "KRONHOSTE"
	arFormValues0(10) = Request("KRONHOSTE")
	arFormFields0(11) = "HOYSN12"
	arFormDBFields0(11) = "HOYSN12"
	arFormValues0(11) = Request("HOYSN12")
	arFormFields0(12) = "ROYKSIG"
	arFormDBFields0(12) = "ROYKSIG"
	arFormValues0(12) = Request("ROYKSIG")
	arFormFields0(13) = "MORGHOSTE"
	arFormDBFields0(13) = "MORGHOSTE"
	arFormValues0(13) = Request("MORGHOSTE")
	arFormFields0(14) = "PIPTUNG"
	arFormDBFields0(14) = "PIPTUNG"
	arFormValues0(14) = Request("PIPTUNG")
	arFormFields0(15) = "ARBSTOVGASSAAR"
	arFormDBFields0(15) = "ARBSTOVGASSAAR"
	arFormValues0(15) = Request("ARBSTOVGASSAAR")
	arFormFields0(16) = "ROYKAAR"
	arFormDBFields0(16) = "ROYKAAR"
	arFormValues0(16) = Request("ROYKAAR")
	arFormFields0(17) = "UTDANNPLAN"
	arFormDBFields0(17) = "UTDANNPLAN"
	arFormValues0(17) = Request("UTDANNPLAN")
	arFormFields0(18) = "FYSAKT1LETT"
	arFormDBFields0(18) = "FYSAKT1LETT"
	arFormValues0(18) = Request("FYSAKT1LETT")
	arFormFields0(19) = "DAGHOSTE"
	arFormDBFields0(19) = "DAGHOSTE"
	arFormValues0(19) = Request("DAGHOSTE")
	arFormFields0(20) = "ANFALL"
	arFormDBFields0(20) = "ANFALL"
	arFormValues0(20) = Request("ANFALL")
	arFormFields0(21) = "PIPIKKE"
	arFormDBFields0(21) = "PIPIKKE"
	arFormValues0(21) = Request("PIPIKKE")
	arFormFields0(22) = "VELGSVAR"
	arFormDBFields0(22) = "VELGSVAR"
	arFormValues0(22) = Request("VELGSVAR")
	arFormFields0(23) = "VEKT"
	arFormDBFields0(23) = "VEKT"
	arFormValues0(23) = Request("VEKT")
	arFormFields0(24) = "HOYSN"
	arFormDBFields0(24) = "HOYSN"
	arFormValues0(24) = Request("HOYSN")
	arFormFields0(25) = "ROYKTIDL"
	arFormDBFields0(25) = "ROYKTIDL"
	arFormValues0(25) = Request("ROYKTIDL")
	arFormFields0(26) = "FYSAKT1HARD"
	arFormDBFields0(26) = "FYSAKT1HARD"
	arFormValues0(26) = Request("FYSAKT1HARD")
	arFormFields0(27) = "EPISOD"
	arFormDBFields0(27) = "EPISOD"
	arFormValues0(27) = Request("EPISOD")
	arFormFields0(28) = "ASTMAMEDINH12"
	arFormDBFields0(28) = "ASTMAMEDINH12"
	arFormValues0(28) = Request("ASTMAMEDINH12")
	arFormFields0(29) = "HALSBRANN"
	arFormDBFields0(29) = "HALSBRANN"
	arFormValues0(29) = Request("HALSBRANN")
	arFormFields0(30) = "ARBSTOVGASS"
	arFormDBFields0(30) = "ARBSTOVGASS"
	arFormValues0(30) = Request("ARBSTOVGASS")
	arFormFields0(31) = "ROYKDAGANT"
	arFormDBFields0(31) = "ROYKDAGANT"
	arFormValues0(31) = Request("ROYKDAGANT")
	arFormFields0(32) = "ROYKANT"
	arFormDBFields0(32) = "ROYKANT"
	arFormValues0(32) = Request("ROYKANT")
	arFormFields0(33) = "PIPING"
	arFormDBFields0(33) = "PIPING"
	arFormValues0(33) = Request("PIPING")
	arFormFields0(34) = "INTERNHJEM"
	arFormDBFields0(34) = "INTERNHJEM"
	arFormValues0(34) = Request("INTERNHJEM")
	arFormFields0(35) = "INTERNUTE"
	arFormDBFields0(35) = "INTERNUTE"
	arFormValues0(35) = Request("INTERNUTE")
	arFormFields0(36) = "TUNGP1"
	arFormDBFields0(36) = "TUNGP1"
	arFormValues0(36) = Request("TUNGP1")
	arFormFields0(37) = "PIPING12"
	arFormDBFields0(37) = "PIPING12"
	arFormValues0(37) = Request("PIPING12")
	arFormFields0(38) = "ASTMAMEDINH"
	arFormDBFields0(38) = "ASTMAMEDINH"
	arFormValues0(38) = Request("ASTMAMEDINH")
	arFormFields0(39) = "SIVIL"
	arFormDBFields0(39) = "SIVIL"
	arFormValues0(39) = Request("SIVIL")
	arFormFields0(40) = "HOYDE"
	arFormDBFields0(40) = "HOYDE"
	arFormValues0(40) = Request("HOYDE")
	arFormFields0(41) = "TUNGP2"
	arFormDBFields0(41) = "TUNGP2"
	arFormValues0(41) = Request("TUNGP2")
	arFormFields0(42) = "ASTMAMED"
	arFormDBFields0(42) = "ASTMAMED"
	arFormValues0(42) = Request("ASTMAMED")
	arFormFields0(43) = "TUNGP3"
	arFormDBFields0(43) = "TUNGP3"
	arFormValues0(43) = Request("TUNGP3")
	arFormFields0(44) = "ROYKAOTANT"
	arFormDBFields0(44) = "ROYKAOTANT"
	arFormValues0(44) = Request("ROYKAOTANT")
	arFormFields0(45) = "UTDANNFERD"
	arFormDBFields0(45) = "UTDANNFERD"
	arFormValues0(45) = Request("UTDANNFERD")

	FP_SaveFormFields fp_rs, arFormFields0, arFormDBFields0

	If Request.ServerVariables("REMOTE_HOST") <> "" Then
		FP_SaveFieldToDB fp_rs, Request.ServerVariables("REMOTE_HOST"), "Remote_computer_name"
	End If
	If Request.ServerVariables("HTTP_USER_AGENT") <> "" Then
		FP_SaveFieldToDB fp_rs, Request.ServerVariables("HTTP_USER_AGENT"), "Browser_type"
	End If
	FP_SaveFieldToDB fp_rs, Now, "Timestamp"
	If Request.ServerVariables("REMOTE_USER") <> "" Then
		FP_SaveFieldToDB fp_rs, Request.ServerVariables("REMOTE_USER"), "User_name"
	End If

	fp_rs.Update
	FP_DumpError strErrorUrl, "Cannot update the database"

	fp_rs.Close
	fp_conn.Close

	Session("FP_SavedFields")=arFormFields0
	Session("FP_SavedValues")=arFormValues0
	Session.CodePage = Session("FP_OldCodePage")
	Session.LCID = Session("FP_OldLCID")
	Response.Redirect "takk.asp"

End If
End If

Session.CodePage = Session("FP_OldCodePage")
Session.LCID = Session("FP_OldLCID")

%>
<!--#INCLUDE File="passprotect.inc"-->
<html>

<head>
<meta http-equiv="Content-Language" content="no-bok">
<meta name="GENERATOR" content="Microsoft FrontPage 5.0">
<meta name="ProgId" content="FrontPage.Editor.Document">
<meta http-equiv="Content-Type" content="text/html; charset=windows-1252">
<title>Svarside 11</title>


<!--mstheme--><link rel="stylesheet" type="text/css" href="_themes/pixel/pixe1000.css"><meta name="Microsoft Theme" content="pixel 1000, default">
</head>

<body>
0%<img border="0" src="images/linjal11.gif">100%<h1>
11. H�YDE OG VEKT</h1>
<form method="POST" action="svarside_11biometri.asp" onSubmit="" webbot-action="--WEBBOT-SELF--">
  <!--webbot bot="SaveDatabase" suggestedext="asp" u-asp-include-url="_fpclass/fpdbform.inc" s-dataconnection="svarside_11biometri" s-recordsource="Results" u-database-url="fpdb/svarside_11biometri.mdb" u-confirmation-url="takk.asp" u-validation-error-url="feil.asp" s-builtin-fields="REMOTE_HOST HTTP_USER_AGENT Timestamp REMOTE_USER" s-builtin-dbfields="Remote_computer_name Browser_type Timestamp User_name" s-form-fields="TUNGP4 EKSEM DAGBORTE EKSEMF FYSAKT2 ASTMA OPPSPYTT ROYKSLUTT INTERNFREK brukernavn KRONHOSTE HOYSN12 ROYKSIG MORGHOSTE PIPTUNG ARBSTOVGASSAAR ROYKAAR UTDANNPLAN FYSAKT1LETT DAGHOSTE ANFALL PIPIKKE VELGSVAR VEKT HOYSN ROYKTIDL FYSAKT1HARD EPISOD ASTMAMEDINH12 HALSBRANN ARBSTOVGASS ROYKDAGANT ROYKANT PIPING INTERNHJEM INTERNUTE TUNGP1 PIPING12 ASTMAMEDINH SIVIL HOYDE TUNGP2 ASTMAMED TUNGP3 ROYKAOTANT UTDANNFERD" s-form-dbfields="TUNGP4 EKSEM DAGBORTE EKSEMF FYSAKT2 ASTMA OPPSPYTT ROYKSLUTT INTERNFREK brukernavn KRONHOSTE HOYSN12 ROYKSIG MORGHOSTE PIPTUNG ARBSTOVGASSAAR ROYKAAR UTDANNPLAN FYSAKT1LETT DAGHOSTE ANFALL PIPIKKE VELGSVAR VEKT HOYSN ROYKTIDL FYSAKT1HARD EPISOD ASTMAMEDINH12 HALSBRANN ARBSTOVGASS ROYKDAGANT ROYKANT PIPING INTERNHJEM INTERNUTE TUNGP1 PIPING12 ASTMAMEDINH SIVIL HOYDE TUNGP2 ASTMAMED TUNGP3 ROYKAOTANT UTDANNFERD" startspan --><input TYPE="hidden" NAME="VTI-GROUP" VALUE="0"><!--#include file="_fpclass/fpdbform.inc"--><!--webbot bot="SaveDatabase" endspan i-checksum="40548" --><table border="1" cellpadding="0" cellspacing="0" style="border-width:0; border-collapse: collapse" width="100%" id="AutoNumber1">
    <tr>
      <td width="45" style="border-style: none; border-width: medium">
      11.1</td>
      <td width="783" style="border-style: none; border-width: medium">
      Hvor h�y er du ? <i>(Oppgi h�yde i hele cm)</i></td>
      <td width="76" style="border-style: none; border-width: medium">
      <input type="text" name="HOYDE" size="3"></td>
      <td width="50" style="border-style: none; border-width: medium">cm</td>
    </tr>
    <tr>
      <td width="45" style="border-style: none; border-width: medium">
      11.2</td>
      <td width="783" style="border-style: none; border-width: medium">
      Hvor mye veier du ? <i>(Oppgi vekten i hele kilo)</i></td>
      <td width="76" style="border-style: none; border-width: medium">
      <input type="text" name="VEKT" size="3"></td>
      <td width="50" style="border-style: none; border-width: medium">
      kg</td>
    </tr>
    </table>
  <p>
<input type="hidden" name="brukernavn" value="<%= Request.form("brukernavn") %>" size="20">
<input type="hidden" name="MORGHOSTE" value="<%= Request.form("MORGHOSTE") %>" size="20">
<input type="hidden" name="DAGHOSTE" value="<%= Request.form("DAGHOSTE") %>">
<input type="hidden" name="OPPSPYTT" value="<%= Request.form("OPPSPYTT") %>">
<input type="hidden" name="KRONHOSTE" value="<%= Request.form("KRONHOSTE") %>">
<input type="hidden" name="EPISOD" value="<%= Request.form("EPISOD") %>">
<input type="hidden" name="TUNGP1" value="<%= Request.form("TUNGP1") %>">
<input type="hidden" name="TUNGP2" value="<%= Request.form("TUNGP2") %>">
<input type="hidden" name="TUNGP3" value="<%= Request.form("TUNGP3") %>">
<input type="hidden" name="TUNGP4" value="<%= Request.form("TUNGP4") %>">
<input type="hidden" name="ANFALL" value="<%= Request.form("ANFALL") %>">
<input type="hidden" name="PIPING" value="<%= Request.form("PIPING") %>">
<input type="hidden" name="PIPING12" value="<%= Request.form("PIPING12") %>">
<input type="hidden" name="PIPTUNG" value="<%= Request.form("PIPTUNG") %>">
<input type="hidden" name="PIPIKKE" value="<%= Request.form("PIPIKKE") %>">
<input type="hidden" name="HOYSN" value="<%= Request.form("HOYSN") %>">
<input type="hidden" name="HOYSN12" value="<%= Request.form("HOYSN12") %>">
<input type="hidden" name="EKSEM" value="<%= Request.form("EKSEM") %>">
<input type="hidden" name="EKSEMF" value="<%= Request.form("EKSEMF") %>">
<input type="hidden" name="ASTMA" value="<%= Request.form("ASTMA") %>">
<input type="hidden" name="ASTMAMED" value="<%= Request.form("ASTMAMED") %>">
<input type="hidden" name="ASTMAMEDINH" value="<%= Request.form("ASTMAMEDINH") %>">
<input type="hidden" name="ASTMAMEDINH12" value="<%= Request.form("ASTMAMEDINH12") %>">
<input type="hidden" name="DAGBORTE" value="<%= Request.form("DAGBORTE") %>">
<input type="hidden" name="HALSBRANN" value="<%= Request.form("HALSBRANN") %>">
<input type="hidden" name="ARBSTOVGASS" value="<%= Request.form("ARBSTOVGASS") %>">
<input type="hidden" name="ARBSTOVGASSAAR" value="<%= Request.form("ARBSTOVGASSAAR") %>">
<input type="hidden" name="ROYKSIG" value="<%= Request.form("ROYKSIG") %>">
<input type="hidden" name="ROYKAOTANT" value="<%= Request.form("ROYKAOTANT") %>">
<input type="hidden" name="ROYKDAGANT" value="<%= Request.form("ROYKDAGANT") %>">
<input type="hidden" name="ROYKTIDL" value="<%= Request.form("ROYKTIDL") %>">
<input type="hidden" name="ROYKSLUTT" value="<%= Request.form("ROYKSLUTT") %>">
<input type="hidden" name="ROYKAAR" value="<%= Request.form("ROYKAAR ") %>">
<input type="hidden" name="ROYKANT" value="<%= Request.form("ROYKANT") %>">
<input type="hidden" name="UTDANNFERD" value="<%= Request.form("UTDANNFERD") %>">
<input type="hidden" name="UTDANNPLAN" value="<%= Request.form("UTDANNPLAN") %>">
<input type="hidden" name="UTD2FER" value="<%= Request.QueryString("UTD2FER") %>">
<input type="hidden" name="UTD2PLA" value="<%= Request.QueryString("UTD2PLA") %>">
<input type="hidden" name="SIVIL" value="<%= Request.form("SIVIL") %>">
<input type="hidden" name="INTERNHJEM" value="<%= Request.form("INTERNHJEM") %>">
<input type="hidden" name="INTERNUTE" value="<%= Request.form("INTERNUTE") %>">
<input type="hidden" name="INTERNFREK" value="<%= Request.form("INTERNFREK") %>">
<input type="hidden" name="VELGSVAR" value="<%= Request.form("VELGSVAR") %>">
<input type="hidden" name="FYSAKT1LETT" value="<%= Request.form("FYSAKT1LETT") %>">
<input type="hidden" name="FYSAKT1HARD" value="<%= Request.form("FYSAKT1HARD") %>">
<input type="hidden" name="FYSAKT2" value="<%= Request.form("FYSAKT2") %>">
 <INPUT TYPE="button" VALUE="Tilbake" ONCLICK="history.go(-1)">
  <input type="submit" value="Send inn svar!" name="Handling"></p>
</form>

</body>

</html>
