# Supplementary material for: No Increase in Response Rate by Adding a Web Response Option to a Postal Population Survey: A Randomized Trial
Source: J Med Internet Res. 2007 Dec 31;9(5):e40. doi: 10.2196/jmir.9.5.e40 (PMC2270416; doi:10.2196/jmir.9.5.e40)
Supplement: Supplementary file 1 [file jmir_v9i5e40_app1.zip › innhold20040302/svarside_1luftvei.asp]

<!--#INCLUDE File="passprotect.inc"-->
<html>

<head>
<meta http-equiv="Content-Language" content="no-bok">
<meta name="GENERATOR" content="Microsoft FrontPage 5.0">
<meta name="ProgId" content="FrontPage.Editor.Document">
<meta http-equiv="Content-Type" content="text/html; charset=windows-1252">
<title>Svarside 1</title>

 

 


 

 


 

 


 

 


 

 


 

 


 

 


 

 


 

 


 

 


 

 


 

 


 

 


 

 


 

 


 

 


 

 


 

 


 

 


 

 


 

 


 

 


 

 


 

 


 

 


 

 


 

 


 

 


 

 


 

 


 

 


 

 

<!--mstheme--><link rel="stylesheet" type="text/css" href="_themes/pixel/pixe1000.css"><meta name="Microsoft Theme" content="pixel 1000, default">
</head>

<body>
0%<img border="0" src="images/linjal1.gif">100%<h1>
1. PLAGER FRA LUFTVEIENE</h1>
<form method="POST" action="svarside_2allergi.asp" onSubmit="">
<p align="center">
  </p>
  <p align="center">
    <table border="1" cellpadding="0" cellspacing="0" style="border-width:0; border-collapse: collapse" width="100%" id="AutoNumber1">
    <tr>
      <td width="39" style="border-style: none; border-width: medium">1.1</td>
      <td width="706" style="border-style: none; border-width: medium">Hoster eller harker (kremter) du vanligvis om morgenen ?</td>
      <td width="66" style="border-style: none; border-width: medium">&nbsp;</td>
      
      <td width="81" style="border-style: none; border-width: medium">
      <input type="radio" value="1" name="morghoste"  >Ja</td>
      <td width="62" style="border-style: none; border-width: medium">
      <input type="radio" name="morghoste" value="2"  >Nei</td>
    </tr>
    <tr>
      <td width="39" style="border-style: none; border-width: medium">1.2</td>
      <td width="706" style="border-style: none; border-width: medium">Hoster du vanligvis ellers om dagen ?</td>
      <td width="66" style="border-style: none; border-width: medium">&nbsp;</td>
      <td width="81" style="border-style: none; border-width: medium">
      <input type="radio" name="daghoste" value="1" >Ja</td>
      <td width="62" style="border-style: none; border-width: medium">
      <input type="radio" name="daghoste" value="2" >Nei</td>
    </tr>
    <tr>
      <td width="39" style="border-style: none; border-width: medium">1.3</td>
      <td width="706" style="border-style: none; border-width: medium">Har du vanligvis oppspytt når du hoster eller harker ?</td>
      <td width="66" style="border-style: none; border-width: medium">&nbsp;</td>
      <td width="81" style="border-style: none; border-width: medium">
      <input type="radio" name="oppspytt" value="1">Ja</td>
      <td width="62" style="border-style: none; border-width: medium">
      <input type="radio" name="oppspytt" value="2">Nei</td>
    </tr>
    <tr>
      <td width="39" style="border-style: none; border-width: medium">1.4</td>
      <td width="706" style="border-style: none; border-width: medium">Hoster du 
      daglig til sammen 3 måneder eller lenger i løpet av et år? </td>
      <td width="66" style="border-style: none; border-width: medium">
      &nbsp;</td>
      <td width="81" style="border-style: none; border-width: medium">
      <input type="radio" name="kronhoste" value="1">Ja</td>
      <td width="62" style="border-style: none; border-width: medium">
      <input type="radio" name="kronhoste" value="2">Nei</td>
    </tr>
    <tr>
      <td width="39" style="border-style: none; border-width: medium" valign="top">
      1.5</td>
      <td width="706" style="border-style: none; border-width: medium">Har du i 
      løpet av de siste par årene i for-bindelse med forkjølelse hatt hoste 
      og/-eller oppspytt som har vart i mer enn 3 uker? </td>
      <td width="66" style="border-style: none; border-width: medium">
      <input type="radio" name="EPISOD" value="1">Ja, en gang</td>
      <td width="81" style="border-style: none; border-width: medium">
      <input type="radio" name="EPISOD" value="2">Ja, flere ganger</td>
      <td width="62" style="border-style: none; border-width: medium">
      <input type="radio" name="EPISOD" value="3">Nei</td>
    </tr>
    <tr>
      <td width="39" style="border-style: none; border-width: medium">1.6</td>
      <td width="706" style="border-style: none; border-width: medium">Blir du 
      mer tungpustet (andpusten) enn jevnaldrende når du går i motbakker?</td>
      <td width="66" style="border-style: none; border-width: medium">
      &nbsp;</td>
      <td width="81" style="border-style: none; border-width: medium">
      <input type="radio" name="tungp1" value="1">Ja</td>
      <td width="62" style="border-style: none; border-width: medium">
      <input type="radio" name="tungp1" value="2">Nei</td>
    </tr>
    <tr>
      <td width="39" style="border-style: none; border-width: medium">1.7</td>
      <td width="706" style="border-style: none; border-width: medium">Blir du 
      tungpustet når du går opp 2 etasjer i vanlig fart ?</td>
      <td width="66" style="border-style: none; border-width: medium">
      &nbsp;</td>
      <td width="81" style="border-style: none; border-width: medium">
      <input type="radio" name="tungp2" value="1">Ja</td>
      <td width="62" style="border-style: none; border-width: medium">
      <input type="radio" name="tungp2" value="2">Nei</td>
    </tr>
    <tr>
      <td width="39" style="border-style: none; border-width: medium">1.8</td>
      <td width="706" style="border-style: none; border-width: medium">Blir du 
      tungpustet når du går med vanlig fart på flat mark ?</td>
      <td width="66" style="border-style: none; border-width: medium">
      &nbsp;</td>
      <td width="81" style="border-style: none; border-width: medium">
      <input type="radio" name="tungp3" value="1">Ja</td>
      <td width="62" style="border-style: none; border-width: medium">
      <input type="radio" name="tungp3" value="2">Nei</td>
    </tr>
    <tr>
      <td width="39" style="border-style: none; border-width: medium">1.9</td>
      <td width="706" style="border-style: none; border-width: medium">Er du 
      tungpustet når du sitter i ro ? </td>
      <td width="66" style="border-style: none; border-width: medium">
      &nbsp;</td>
      <td width="81" style="border-style: none; border-width: medium">
      <input type="radio" name="tungp4" value="1">Ja</td>
      <td width="62" style="border-style: none; border-width: medium">
      <input type="radio" name="tungp4" value="2">Nei</td>
    </tr>
    <tr>
      <td width="39" style="border-style: none; border-width: medium">1.10</td>
      <td width="706" style="border-style: none; border-width: medium">Hender 
      det at du har anfall av tung pust ? </td>
      <td width="66" style="border-style: none; border-width: medium">
      &nbsp;</td>
      <td width="81" style="border-style: none; border-width: medium">
      <input type="radio" name="anfall" value="1">Ja</td>
      <td width="62" style="border-style: none; border-width: medium">
      <input type="radio" name="anfall" value="2">Nei</td>
    </tr>
    <tr>
      <td width="39" style="border-style: none; border-width: medium">1.11</td>
      <td width="706" style="border-style: none; border-width: medium">Har du 
      noen gang piping (pipelyd) i brystet?</td>
      <td width="66" style="border-style: none; border-width: medium">
      &nbsp;</td>
      <td width="81" style="border-style: none; border-width: medium">
      <input type="radio" name="piping" value="1">Ja</td>
      <td width="62" style="border-style: none; border-width: medium">
      <input type="radio" name="piping" value="2">Nei</td>
    </tr>
    <tr>
      <td width="39" style="border-style: none; border-width: medium">1.12</td>
      <td width="706" style="border-style: none; border-width: medium">Har du 
      noen gang i løpet av de siste 12 månedene hatt pipelyder (piping) i 
      brystet? (Med pipe-lyder menes høye eller dype lyder som også kan være 
      svake)</td>
      <td width="66" style="border-style: none; border-width: medium">
      &nbsp;</td>
      <td width="81" style="border-style: none; border-width: medium">
      <input type="radio" name="piping12" value="1">Ja</td>
      <td width="62" style="border-style: none; border-width: medium">
      <input type="radio" name="piping12" value="2">Nei</td>
    </tr>
    <tr>
      <td width="39" style="border-style: none; border-width: medium">1.13</td>
      <td width="706" style="border-style: none; border-width: medium">Hvis ja:&nbsp; 
      Har du vært tungpustet i forbindelse med at du hadde pipelyder i brystet ? </td>
      <td width="66" style="border-style: none; border-width: medium">
      &nbsp;</td>
      <td width="81" style="border-style: none; border-width: medium">
      <input type="radio" name="PIPTUNG" value="1">Ja</td>
      <td width="62" style="border-style: none; border-width: medium">
      <input type="radio" name="PIPTUNG" value="2">Nei</td>
    </tr>
    <tr>
      <td width="39" style="border-style: none; border-width: medium">1.14</td>
      <td width="706" style="border-style: none; border-width: medium">Har du 
      hatt slike pipelyder når du ikke har vært forkjølet ? </td>
      <td width="66" style="border-style: none; border-width: medium">
      &nbsp;</td>
      <td width="81" style="border-style: none; border-width: medium">
      <input type="radio" name="PIPIKKE" value="1">Ja</td>
      <td width="62" style="border-style: none; border-width: medium">
      <input type="radio" name="PIPIKKE" value="2">Nei</td>
    </tr>
  </table>
    &nbsp;
 <input type="hidden" name="brukernavn" value="<%= Session("brukernavn") %>" size="20">  
 <INPUT TYPE="button" VALUE="Tilbake" ONCLICK="history.go(-1)">
<input type="submit" value="Fortsett..." name="Handling">

 </form>

</body>

</html>
