# Supplementary material for: No Increase in Response Rate by Adding a Web Response Option to a Postal Population Survey: A Randomized Trial
Source: J Med Internet Res. 2007 Dec 31;9(5):e40. doi: 10.2196/jmir.9.5.e40 (PMC2270416; doi:10.2196/jmir.9.5.e40)
Supplement: Supplementary file 1 [file jmir_v9i5e40_app1.zip › innhold20040302/svarside_2allergi.asp]

<!--#INCLUDE File="passprotect.inc"-->
<html>

<head>
<meta http-equiv="Content-Language" content="no-bok">
<meta name="GENERATOR" content="Microsoft FrontPage 5.0">
<meta name="ProgId" content="FrontPage.Editor.Document">
<meta http-equiv="Content-Type" content="text/html; charset=windows-1252">
<title>Svarside 2</title>


<!--mstheme--><link rel="stylesheet" type="text/css" href="_themes/pixel/pixe1000.css"><meta name="Microsoft Theme" content="pixel 1000, default">
</head>

<body>

<p>0%<img border="0" src="images/linjal2.gif">100%</p>
<h1>2. ALLERGIER</h1>
<form method="POST" action="svarside_3lungesykdom.asp" onSubmit="">
  <table border="1" cellpadding="0" cellspacing="0" style="border-width:0; border-collapse: collapse" width="100%" id="AutoNumber1">
    <tr>
      <td width="55" style="border-style: none; border-width: medium">2.1</td>
      <td width="817" style="border-style: none; border-width: medium" colspan="2">Har du 
      noen gang hatt høysnue ?</td>
      <td width="37" style="border-style: none; border-width: medium">
      <input type="radio" value="1" name="HOYSN">Ja</td>
      <td width="45" style="border-style: none; border-width: medium">
      <input type="radio" name="HOYSN" value="2">Nei</td>
    </tr>
    <tr>
      <td width="55" style="border-style: none; border-width: medium">&nbsp;</td>
      <td width="817" style="border-style: none; border-width: medium" colspan="2">
      Hvis ”JA”:</td>
      <td width="37" style="border-style: none; border-width: medium">
      <input type="radio" name="HOYSN12" value="1">Ja</td>
      <td width="45" style="border-style: none; border-width: medium">
      <input type="radio" name="HOYSN12" value="2">Nei</td>
    </tr>
    <tr>
      <td width="55" style="border-style: none; border-width: medium">2.2</td>
      <td width="1" style="border-style: none; border-width: medium"></td>
      <td width="1100" style="border-style: none; border-width: medium">Har du
      <u>siste</u> 12 måneder hatt høysnue? ... </td>
      <td width="37" style="border-style: none; border-width: medium">
      &nbsp;</td>
      <td width="45" style="border-style: none; border-width: medium">
      &nbsp;</td>
    </tr>
    <tr>
      <td width="55" style="border-style: none; border-width: medium">2.3</td>
      <td width="817" style="border-style: none; border-width: medium" colspan="2">Har du 
      noen gang hatt barneeksem (atopisk dermatitt) ?</td>
      <td width="37" style="border-style: none; border-width: medium">
      <input type="radio" name="EKSEM" value="1">Ja</td>
      <td width="45" style="border-style: none; border-width: medium">
      <input type="radio" name="EKSEM" value="2">Nei</td>
    </tr>
    <tr>
      <td width="55" style="border-style: none; border-width: medium">&nbsp;</td>
      <td width="817" style="border-style: none; border-width: medium" colspan="2">
      Hvis ”JA”:</td>
      <td width="37" style="border-style: none; border-width: medium">
      &nbsp;</td>
      <td width="45" style="border-style: none; border-width: medium">
      &nbsp;</td>
    </tr>
    <tr>
      <td width="55" style="border-style: none; border-width: medium">2.4</td>
      <td width="74" style="border-style: none; border-width: medium">&nbsp;</td>
      <td width="743" style="border-style: none; border-width: medium">Har du 
      fortsatt slikt eksem ?</td>
      <td width="37" style="border-style: none; border-width: medium">
      <input type="radio" name="EKSEMF" value="1">Ja</td>
      <td width="45" style="border-style: none; border-width: medium">
      <input type="radio" name="EKSEMF" value="2">Nei</td>
    </tr>
  </table>
  <p align="left">
  <input type="hidden" name="brukernavn" value="<%= Request.form("brukernavn") %>">
<input type="hidden" name="MORGHOSTE" value="<%= Request.form("MORGHOSTE") %>">
<input type="hidden" name="DAGHOSTE" value="<%= Request.form("DAGHOSTE") %>">
<input type="hidden" name="OPPSPYTT" value="<%= Request.form("OPPSPYTT") %>">
<input type="hidden" name="KRONHOSTE" value="<%= Request.form("KRONHOSTE") %>">
<input type="hidden" name="EPISOD" value="<%= Request.form("EPISOD") %>">
<input type="hidden" name="TUNGP1" value="<%= Request.form("TUNGP1") %>">
<input type="hidden" name="TUNGP2" value="<%= Request.form("TUNGP2") %>">
<input type="hidden" name="TUNGP3" value="<%= Request.form("TUNGP3") %>">
<input type="hidden" name="TUNGP4" value="<%= Request.form("TUNGP4") %>">
<input type="hidden" name="ANFALL" value="<%= Request.form("ANFALL") %>">
<input type="hidden" name="PIPING" value="<%= Request.form("PIPING") %>">
<input type="hidden" name="PIPING12" value="<%= Request.form("PIPING12") %>">
<input type="hidden" name="PIPTUNG" value="<%= Request.form("PIPTUNG") %>">
<input type="hidden" name="PIPIKKE" value="<%= Request.form("PIPIKKE") %>">
 <INPUT TYPE="button" VALUE="Tilbake" ONCLICK="history.go(-1)">
<input type="submit" value="Fortsett..." name="Handling"></p>
</form>
<p>&nbsp;</p>

</body>

</html>
