# Supplementary material for: No Increase in Response Rate by Adding a Web Response Option to a Postal Population Survey: A Randomized Trial
Source: J Med Internet Res. 2007 Dec 31;9(5):e40. doi: 10.2196/jmir.9.5.e40 (PMC2270416; doi:10.2196/jmir.9.5.e40)
Supplement: Supplementary file 1 [file jmir_v9i5e40_app1.zip › innhold20040302/svarside_3lungesykdom.asp]

<!--#INCLUDE File="passprotect.inc"-->
<html>

<head>
<meta http-equiv="Content-Language" content="no-bok">
<meta name="GENERATOR" content="Microsoft FrontPage 5.0">
<meta name="ProgId" content="FrontPage.Editor.Document">
<meta http-equiv="Content-Type" content="text/html; charset=windows-1252">
<title>Svarside 3</title>


<!--mstheme--><link rel="stylesheet" type="text/css" href="_themes/pixel/pixe1000.css"><meta name="Microsoft Theme" content="pixel 1000, default">
</head>

<body>

<p>0%<img border="0" src="images/linjal3.gif">100%</p>
<h1>3. LUNGESYKDOM</h1>
<form method="POST" action="svarside_4andre.asp" onSubmit="">
  <table border="1" cellpadding="0" cellspacing="0" style="border-collapse: collapse; border-width: 0" width="100%" id="AutoNumber1" height="89">
    <tr>
      <td width="65" style="border-style: none; border-width: medium" height="24">
      3.1</td>
      <td width="793" style="border-style: none; border-width: medium" height="24" colspan="2">
      Er du noen gang blitt behandlet av lege eller har du v�rt innlagt i 
      sykehus for astma ?</td>
      <td width="59" style="border-style: none; border-width: medium" height="24">
      <input type="radio" value="1" name="astma">Ja</td>
      <td width="72" style="border-style: none; border-width: medium" height="24">
      <input type="radio" name="astma" value="2">Nei</td>
      <td width="115" style="border-style: none; border-width: medium" height="24">
      <input type="radio" name="astma" value="3">Vet ikke</td>
    </tr>
    <tr>
      <td width="65" style="border-style: none; border-width: medium" height="24">&nbsp;</td>
      <td width="793" style="border-style: none; border-width: medium" height="24" colspan="2">
      Hvis �JA�:</td>
      <td width="59" style="border-style: none; border-width: medium" height="24">
      &nbsp;</td>
      <td width="72" style="border-style: none; border-width: medium" height="24">
      &nbsp;</td>
      <td width="115" style="border-style: none; border-width: medium" height="24">
      &nbsp;</td>
    </tr>
    <tr>
      <td width="65" style="border-style: none; border-width: medium" height="24">&nbsp;</td>
      <td width="71" style="border-style: none; border-width: medium" height="24">
      3.2</td>
      <td width="722" style="border-style: none; border-width: medium" height="24">Har du 
      noen gang brukt legemidler mot sykdommen ? </td>
      <td width="59" style="border-style: none; border-width: medium" height="24">
      <input type="radio" value="1" name="ASTMAMED">Ja</td>
      <td width="72" style="border-style: none; border-width: medium" height="24">
      <input type="radio" value="2" name="ASTMAMED">Nei</td>
      <td width="115" style="border-style: none; border-width: medium" height="24">
      <input type="radio" value="3" name="ASTMAMED">Vet ikke</td>
    </tr>
    <tr>
      <td width="65" style="border-style: none; border-width: medium" height="24">&nbsp;</td>
      <td width="71" style="border-style: none; border-width: medium" height="24">
      3.3</td>
      <td width="722" style="border-style: none; border-width: medium" height="24">Har du 
      noen gang brukt legemidler <u>til � puste inn</u> mot sykdommen ? </td>
      <td width="59" style="border-style: none; border-width: medium" height="24">
      <input type="radio" value="1" name="ASTMAMEDINH">Ja</td>
      <td width="72" style="border-style: none; border-width: medium" height="24">
      <input type="radio" value="2" name="ASTMAMEDINH">Nei</td>
      <td width="115" style="border-style: none; border-width: medium" height="24">
      <input type="radio" value="3" name="ASTMAMEDINH">Vet ikke</td>
    </tr>
    <tr>
      <td width="65" style="border-style: none; border-width: medium" height="24">&nbsp;</td>
      <td width="71" style="border-style: none; border-width: medium" height="24">
      3.4</td>
      <td width="722" style="border-style: none; border-width: medium" height="24">Har du <u>
      siste 12 m�neder </u>brukt legemidler til � <u>puste inn </u>mot sykdommen 
      ? </td>
      <td width="59" style="border-style: none; border-width: medium" height="24">
      <input type="radio" value="1" name="ASTMAMEDINH12">Ja</td>
      <td width="72" style="border-style: none; border-width: medium" height="24">
      <input type="radio" value="2" name="ASTMAMEDINH12">Nei</td>
      <td width="115" style="border-style: none; border-width: medium" height="24">
      <input type="radio" value="3" name="ASTMAMEDINH12">Vet ikke</td>
    </tr>
  </table>
  <p align="left">
<input type="hidden" name="brukernavn" value="<%= Request.form("brukernavn") %>">
<input type="hidden" name="MORGHOSTE" value="<%= Request.form("MORGHOSTE") %>">
<input type="hidden" name="DAGHOSTE" value="<%= Request.form("DAGHOSTE") %>">
<input type="hidden" name="OPPSPYTT" value="<%= Request.form("OPPSPYTT") %>">
<input type="hidden" name="KRONHOSTE" value="<%= Request.form("KRONHOSTE") %>">
<input type="hidden" name="EPISOD" value="<%= Request.form("EPISOD") %>">
<input type="hidden" name="TUNGP1" value="<%= Request.form("TUNGP1") %>">
<input type="hidden" name="TUNGP2" value="<%= Request.form("TUNGP2") %>">
<input type="hidden" name="TUNGP3" value="<%= Request.form("TUNGP3") %>">
<input type="hidden" name="TUNGP4" value="<%= Request.form("TUNGP4") %>">
<input type="hidden" name="ANFALL" value="<%= Request.form("ANFALL") %>">
<input type="hidden" name="PIPING" value="<%= Request.form("PIPING") %>">
<input type="hidden" name="PIPING12" value="<%= Request.form("PIPING12") %>">
<input type="hidden" name="PIPTUNG" value="<%= Request.form("PIPTUNG") %>">
<input type="hidden" name="PIPIKKE" value="<%= Request.form("PIPIKKE") %>">
<input type="hidden" name="HOYSN" value="<%= Request.form("HOYSN") %>">
<input type="hidden" name="HOYSN12" value="<%= Request.form("HOYSN12") %>">
<input type="hidden" name="EKSEM" value="<%= Request.form("EKSEM") %>">
<input type="hidden" name="EKSEMF" value="<%= Request.form("EKSEMF") %>">
 <INPUT TYPE="button" VALUE="Tilbake" ONCLICK="history.go(-1)">
<input type="submit" value="Fortsett..." name="Handling"></p>
</form>
<p>&nbsp;</p>

</body>

</html>
