# Supplementary material for: No Increase in Response Rate by Adding a Web Response Option to a Postal Population Survey: A Randomized Trial
Source: J Med Internet Res. 2007 Dec 31;9(5):e40. doi: 10.2196/jmir.9.5.e40 (PMC2270416; doi:10.2196/jmir.9.5.e40)
Supplement: Supplementary file 1 [file jmir_v9i5e40_app1.zip › innhold20040302/svarside_6royk.asp]

<!--#INCLUDE File="passprotect.inc"-->
<html>

<head>
<meta http-equiv="Content-Language" content="no-bok">
<meta name="GENERATOR" content="Microsoft FrontPage 5.0">
<meta name="ProgId" content="FrontPage.Editor.Document">
<meta http-equiv="Content-Type" content="text/html; charset=windows-1252">
<title>Svarside 6</title>


<!--mstheme--><link rel="stylesheet" type="text/css" href="_themes/pixel/pixe1000.css"><meta name="Microsoft Theme" content="pixel 1000, default">
</head>

<body>

<p>
0%<img border="0" src="images/linjal6.gif">100%</p>
<h1>6. RØYKEVANER</h1>
<form method="POST" action="svarside_7utdannelse.asp" onSubmit="">
  <table border="0" cellpadding="0" cellspacing="0" style="border-collapse: collapse" width="100%" id="AutoNumber2" height="273">
    <tr>
      <td width="35" height="18">6.1</td>
      <td width="866" colspan="5" height="18">Røyker du sigaretter nå?</td>
      <td width="255" height="18"></td>
    </tr>
    <tr>
      <td width="35" height="20">&nbsp;</td>
      <td width="52" height="20">&nbsp;</td>
      <td width="265" align="left" height="20">Nei</td>
      <td width="34" height="20"><input type="radio" name="ROYKSIG" value="1"></td>
      <td width="431" height="20">&nbsp;</td>
      <td width="84" height="20">&nbsp;</td>
      <td width="255" height="20">&nbsp;</td>
    </tr>
    <tr>
      <td width="35" height="27">&nbsp;</td>
      <td width="52" height="27">&nbsp;</td>
      <td width="265" align="left" height="27">Ja, av og til</td>
      <td width="34" height="27"><input type="radio" name="ROYKSIG" value="2"></td>
      <td width="431" height="27" valign="top">
      <img border="0" src="images/arrow3.gif">sigaretter per uke:</td>
      <td width="339" colspan="2" height="27">
      <input type="text" name="ROYKAOTANT" size="2"></td>
    </tr>
    <tr>
      <td width="35" height="18"></td>
      <td width="52" height="18"></td>
      <td width="265" height="18">Ja, daglig</td>
      <td width="34" height="18"><input type="radio" name="ROYKSIG" value="3"></td>
      <td width="431" height="18" valign="top">
      <img border="0" src="images/arrow3.gif">sigaretter per dag:</td>
      <td width="339" colspan="2" height="18">
      <input type="text" name="ROYKDAGANT" size="2"></td>
    </tr>
    <tr>
      <td width="35" height="18"></td>
      <td width="52" height="18"></td>
      <td width="265" height="18"></td>
      <td width="34" height="18"></td>
      <td width="431" height="18"></td>
      <td width="84" height="18"></td>
      <td width="255" height="18"></td>
    </tr>
    <tr>
      <td width="35" height="18"></td>
      <td width="866" colspan="5" height="18"><u>Hvis du ikke røyker sigaretter 
      daglig nå, besvar da:</u></td>
      <td width="255" height="18"></td>
    </tr>
    <tr>
      <td width="35" height="20">6.2</td>
      <td width="52" height="20">&nbsp;</td>
      <td width="730" colspan="3" height="20">Har du røykt sigaretter daglig 
      tidligere?</td>
      <td width="84" style="border-style: none; border-width: medium" height="20">
      <input type="radio" name="ROYKTIDL" value="1">Ja</td>
      <td width="255" style="border-style: none; border-width: medium" height="20">
      <input type="radio" name="ROYKTIDL" value="2">Nei</td>
    </tr>
    <tr>
      <td width="35" height="18"></td>
      <td width="52" height="18"></td>
      <td width="730" colspan="3" height="18">Hvis &quot;JA:&quot;</td>
      <td width="84" height="18"></td>
      <td width="255" height="18"></td>
    </tr>
    <tr>
      <td width="35" height="18"><span lang="en-us">6.3</span></td>
      <td width="52" height="18"></td>
      <td width="730" colspan="3" height="18">Hvor lenge er det siden du 
      sluttet?</td>
      <td width="84" style="border-style: none; border-width: medium" align="right" height="18"> </td>
      <td width="255" height="18"></td>
    </tr>
    <tr>
      <td width="35" height="20">&nbsp;</td>
      <td width="52" height="20">&nbsp;</td>
      <td width="265" height="20">&nbsp;</td>
      <td width="34" height="20">&nbsp;</td>
      <td width="431" style="border-style: none; border-width: medium" align="right" height="20">
      Mindre enn 3 måneder </td>
      <td width="84" style="border-style: none; border-width: medium" align="right" height="20">
      <p align="left"><input type="radio" name="ROYKSLUTT" value="1"></td>
      <td width="255" height="20">&nbsp;</td>
    </tr>
    <tr>
      <td width="35" height="20">&nbsp;</td>
      <td width="52" height="20">&nbsp;</td>
      <td width="265" height="20">&nbsp;</td>
      <td width="34" height="20">&nbsp;</td>
      <td width="431" style="border-style: none; border-width: medium" align="right" height="20">
      Tre måneder til ett år</td>
      <td width="84" style="border-style: none; border-width: medium" align="right" height="20">
      <p align="left"><input type="radio" name="ROYKSLUTT" value="2"></td>
      <td width="255" height="20">&nbsp;</td>
    </tr>
    <tr>
      <td width="35" height="20">&nbsp;</td>
      <td width="52" height="20">&nbsp;</td>
      <td width="265" height="20">&nbsp;</td>
      <td width="34" height="20">&nbsp;</td>
      <td width="431" style="border-style: none; border-width: medium" align="right" height="20">
      Ett år til 5 år</td>
      <td width="84" style="border-style: none; border-width: medium" align="right" height="20">
      <p align="left"><input type="radio" name="ROYKSLUTT" value="3"></td>
      <td width="255" height="20">&nbsp;</td>
    </tr>
    <tr>
      <td width="35" height="20">&nbsp;</td>
      <td width="52" height="20">&nbsp;</td>
      <td width="265" height="20">&nbsp;</td>
      <td width="34" height="20">&nbsp;</td>
      <td width="431" style="border-style: none; border-width: medium" align="right" height="20">
      Mer enn 5 år</td>
      <td width="84" height="20">
      <p align="left"><input type="radio" name="ROYKSLUTT" value="4"></td>
      <td width="255" height="20">&nbsp;</td>
    </tr>
    <tr>
      <td width="35" height="18"></td>
      <td width="866" colspan="5" height="18"><u>Hvis du røyker daglig eller har 
      røykt sigaretter daglig:</u></td>
      <td width="255" height="18"></td>
      </tr>
    <tr>
      <td width="35" height="20">6.4</td>
      <td width="52" height="20">&nbsp;</td>
      <td width="730" colspan="3" height="20">Hvor mange år har du røykt daglig?</td>
      <td width="339" style="border-style: none; border-width: medium" height="20" colspan="2">
      <input type="text" name="ROYKAAR" size="2"></td>
    </tr>
    <tr>
      <td width="35" height="18"></td>
      <td width="52" height="18"></td>
      <td width="730" colspan="3" height="18">Hvis &quot;JA:&quot;</td>
      <td width="84" height="18"></td>
      <td width="255" height="18"></td>
    </tr>
    <tr>
      <td width="35" height="18"><span lang="en-us">6.</span>5</td>
      <td width="52" height="18"></td>
      <td width="730" colspan="3" height="18">Hvor mange sigaretter røyker du 
      eller røykte du daglig? (oppgi antall per dag) </td>
      <td width="339" style="border-style: none; border-width: medium" align="right" height="18" colspan="2">
      <p align="left"><input type="text" name="ROYKANT" size="2"></td>
      </tr>
  </table>
  <p align="left">
<input type="hidden" name="brukernavn" value="<%= Request.form("brukernavn") %>">
<input type="hidden" name="MORGHOSTE" value="<%= Request.form("MORGHOSTE") %>">
<input type="hidden" name="DAGHOSTE" value="<%= Request.form("DAGHOSTE") %>">
<input type="hidden" name="OPPSPYTT" value="<%= Request.form("OPPSPYTT") %>">
<input type="hidden" name="KRONHOSTE" value="<%= Request.form("KRONHOSTE") %>">
<input type="hidden" name="EPISOD" value="<%= Request.form("EPISOD") %>">
<input type="hidden" name="TUNGP1" value="<%= Request.form("TUNGP1") %>">
<input type="hidden" name="TUNGP2" value="<%= Request.form("TUNGP2") %>">
<input type="hidden" name="TUNGP3" value="<%= Request.form("TUNGP3") %>">
<input type="hidden" name="TUNGP4" value="<%= Request.form("TUNGP4") %>">
<input type="hidden" name="ANFALL" value="<%= Request.form("ANFALL") %>">
<input type="hidden" name="PIPING" value="<%= Request.form("PIPING") %>">
<input type="hidden" name="PIPING12" value="<%= Request.form("PIPING12") %>">
<input type="hidden" name="PIPTUNG" value="<%= Request.form("PIPTUNG") %>">
<input type="hidden" name="PIPIKKE" value="<%= Request.form("PIPIKKE") %>">
<input type="hidden" name="HOYSN" value="<%= Request.form("HOYSN") %>">
<input type="hidden" name="HOYSN12" value="<%= Request.form("HOYSN12") %>">
<input type="hidden" name="EKSEM" value="<%= Request.form("EKSEM") %>">
<input type="hidden" name="EKSEMF" value="<%= Request.form("EKSEMF") %>">
<input type="hidden" name="ASTMA" value="<%= Request.form("ASTMA") %>">
<input type="hidden" name="ASTMAMED" value="<%= Request.form("ASTMAMED ") %>">
<input type="hidden" name="ASTMAMEDINH" value="<%= Request.form("ASTMAMEDINH") %>">
<input type="hidden" name="ASTMAMEDINH12" value="<%= Request.form("ASTMAMEDINH12") %>">
<input type="hidden" name="DAGBORTE" value="<%= Request.form("DAGBORTE") %>">
<input type="hidden" name="HALSBRANN" value="<%= Request.form("HALSBRANN") %>">
<input type="hidden" name="ARBSTOVGASS" value="<%= Request.form("ARBSTOVGASS") %>">
<input type="hidden" name="ARBSTOVGASSAAR" value="<%= Request.form("ARBSTOVGASSAAR") %>">
 &nbsp;<INPUT TYPE="button" VALUE="Tilbake" ONCLICK="history.go(-1)">
<input type="submit" value="Fortsett..." name="Handling"></p>
</form>

</body>

</html>
