# Supplementary material for: No Increase in Response Rate by Adding a Web Response Option to a Postal Population Survey: A Randomized Trial
Source: J Med Internet Res. 2007 Dec 31;9(5):e40. doi: 10.2196/jmir.9.5.e40 (PMC2270416; doi:10.2196/jmir.9.5.e40)
Supplement: Supplementary file 1 [file jmir_v9i5e40_app1.zip › innhold20040302/svarside_8sivil.asp]

<!--#INCLUDE File="passprotect.inc"-->
<html>

<head>
<meta http-equiv="Content-Language" content="no-bok">
<meta name="GENERATOR" content="Microsoft FrontPage 5.0">
<meta name="ProgId" content="FrontPage.Editor.Document">
<meta http-equiv="Content-Type" content="text/html; charset=windows-1252">
<title>Svarside 8</title>


<!--mstheme--><link rel="stylesheet" type="text/css" href="_themes/pixel/pixe1000.css"><meta name="Microsoft Theme" content="pixel 1000, default">
</head>

<body>
0%<img border="0" src="images/linjal8.gif">100%<h1>
8. SIVILSTAND</h1>
<form method="POST" action="svarside_9internett.asp" onSubmit="">
  <table border="1" cellpadding="0" cellspacing="0" style="border-width:0; border-collapse: collapse" width="100%" id="AutoNumber1">
    <tr>
      <td width="1023" style="border-style: none; border-width: medium" colspan="2">
      8.1 Hvilken sivilstand har du n�?</td>
      <td width="109" style="border-style: none; border-width: medium">&nbsp;</td>
    </tr>
    <tr>
      <td width="181" style="border-style: none; border-width: medium" align="left">&nbsp;</td>
      <td width="842" style="border-style: none; border-width: medium" align="left">
      Gift</td>
      <td width="109" style="border-style: none; border-width: medium">
      <input type="radio" name="SIVIL" value="1"></td>
    </tr>
    <tr>
      <td width="181" style="border-style: none; border-width: medium" align="left">&nbsp;</td>
      <td width="842" style="border-style: none; border-width: medium" align="left">
      Samboer</td>
      <td width="109" style="border-style: none; border-width: medium">
      <input type="radio" name="SIVIL" value="2"></td>
    </tr>
    <tr>
      <td width="181" style="border-style: none; border-width: medium" align="left">&nbsp;</td>
      <td width="842" style="border-style: none; border-width: medium" align="left">
      Skilt/separert</td>
      <td width="109" style="border-style: none; border-width: medium">
      <input type="radio" name="SIVIL" value="3"></td>
    </tr>
    <tr>
      <td width="181" style="border-style: none; border-width: medium" align="left">&nbsp;</td>
      <td width="842" style="border-style: none; border-width: medium" align="left">
      Enslig</td>
      <td width="109" style="border-style: none; border-width: medium">
      <input type="radio" name="SIVIL" value="4"></td>
    </tr>
    <tr>
      <td width="181" style="border-style: none; border-width: medium" align="left">&nbsp;</td>
      <td width="842" style="border-style: none; border-width: medium" align="left">
      Enke eller enkemann</td>
      <td width="109" style="border-style: none; border-width: medium">
      <input type="radio" name="SIVIL" value="5"></td>
    </tr>
    <tr>
      <td width="181" style="border-style: none; border-width: medium" align="left">&nbsp;</td>
      <td width="842" style="border-style: none; border-width: medium" align="left">
      Annet </td>
      <td width="109" style="border-style: none; border-width: medium">
      <input type="radio" name="SIVIL" value="6"></td>
    </tr>
    </table>
  <p>
  <input type="hidden" name="brukernavn" value="<%= Request.form("brukernavn") %>">
<input type="hidden" name="MORGHOSTE" value="<%= Request.form("MORGHOSTE") %>">
<input type="hidden" name="DAGHOSTE" value="<%= Request.form("DAGHOSTE") %>">
<input type="hidden" name="OPPSPYTT" value="<%= Request.form("OPPSPYTT") %>">
<input type="hidden" name="KRONHOSTE" value="<%= Request.form("KRONHOSTE") %>">
<input type="hidden" name="EPISOD" value="<%= Request.form("EPISOD") %>">
<input type="hidden" name="TUNGP1" value="<%= Request.form("TUNGP1") %>">
<input type="hidden" name="TUNGP2" value="<%= Request.form("TUNGP2") %>">
<input type="hidden" name="TUNGP3" value="<%= Request.form("TUNGP3") %>">
<input type="hidden" name="TUNGP4" value="<%= Request.form("TUNGP4") %>">
<input type="hidden" name="ANFALL" value="<%= Request.form("ANFALL") %>">
<input type="hidden" name="PIPING" value="<%= Request.form("PIPING") %>">
<input type="hidden" name="PIPING12" value="<%= Request.form("PIPING12") %>">
<input type="hidden" name="PIPTUNG" value="<%= Request.form("PIPTUNG") %>">
<input type="hidden" name="PIPIKKE" value="<%= Request.form("PIPIKKE") %>">
<input type="hidden" name="HOYSN" value="<%= Request.form("HOYSN") %>">
<input type="hidden" name="HOYSN12" value="<%= Request.form("HOYSN12") %>">
<input type="hidden" name="EKSEM" value="<%= Request.form("EKSEM") %>">
<input type="hidden" name="EKSEMF" value="<%= Request.form("EKSEMF") %>">
<input type="hidden" name="ASTMA" value="<%= Request.form("ASTMA") %>">
<input type="hidden" name="ASTMAMED" value="<%= Request.form("ASTMAMED ") %>">
<input type="hidden" name="ASTMAMEDINH" value="<%= Request.form("ASTMAMEDINH") %>">
<input type="hidden" name="ASTMAMEDINH12" value="<%= Request.form("ASTMAMEDINH12") %>">
<input type="hidden" name="DAGBORTE" value="<%= Request.form("DAGBORTE") %>">
<input type="hidden" name="HALSBRANN" value="<%= Request.form("HALSBRANN") %>">
<input type="hidden" name="ARBSTOVGASS" value="<%= Request.form("ARBSTOVGASS") %>">
<input type="hidden" name="ARBSTOVGASSAAR" value="<%= Request.form("ARBSTOVGASSAAR") %>">
<input type="hidden" name="ROYKSIG" value="<%= Request.form("ROYKSIG") %>">
<input type="hidden" name="ROYKAOTANT" value="<%= Request.form("ROYKAOTANT") %>">
<input type="hidden" name="ROYKDAGANT" value="<%= Request.form("ROYKDAGANT ") %>">
<input type="hidden" name="ROYKTIDL" value="<%= Request.form("ROYKTIDL") %>">
<input type="hidden" name="ROYKSLUTT" value="<%= Request.form("ROYKSLUTT") %>">
<input type="hidden" name="ROYKAAR" value="<%= Request.form("ROYKAAR ") %>">
<input type="hidden" name="ROYKANT" value="<%= Request.form("ROYKANT") %>">
<input type="hidden" name="UTDANNFERD" value="<%= Request.form("UTDANNFERD") %>">
<input type="hidden" name="UTDANNPLAN" value="<%= Request.form("UTDANNPLAN") %>">
<input type="hidden" name="UTD2FER" value="<%= Request.QueryString("UTD2FER") %>">
<input type="hidden" name="UTD2PLA" value="<%= Request.QueryString("UTD2PLA") %>">
 <INPUT TYPE="button" VALUE="Tilbake" ONCLICK="history.go(-1)">
  <input type="submit" value="Fortsett..." name="Handling"></p>
</form>

</body>

</html>
